# Supplementary material for: All-in-One Digital Microfluidics System for Molecular Diagnosis with Loop-Mediated Isothermal Amplification
Source: Biosensors (Basel). 2022 May 11;12(5):324. doi: 10.3390/bios12050324 (PMC9138765; doi:10.3390/bios12050324)
Supplement: Supplementary file 1 [file biosensors-12-00324-s001.zip]

Archive with 3 entries (3 files):
- biosensors-1711340-Supplementary Materails.pdf
- Movie M1.mp4
- Movie M2.mp4
